# Supplementary material for: Neutralizing Potency of Prototype and Omicron RBD mRNA Vaccines Against Omicron Variant
Source: Front Immunol. 2022 Jun 30;13:908478. doi: 10.3389/fimmu.2022.908478 (PMC9280631; doi:10.3389/fimmu.2022.908478)
Supplement: Supplementary file 2 [file Table_1.xlsx]

## Sheet: fig 1
Fig. 1B original files for microscopy images
					DAPI				Anti-RBD antibody					Merge
		Ctrl
		RBD-WT
		RBD-O
Fig. 1C original files for Western Blot
					M	Ctrl	RBD-WT	RBD-O					M	Ctrl	RBD-WT	RBD-O
						Anti-His-tag							Anti-RBD

## Sheet: Fig 2
Fig. 2B. Binding of serum to RBD-WT protein
	Week 2								Week 4
Mice	1	2	3	4	5	6	7	8	1	2	3	4	5	6	7	8
Ctrl	0.092	0.0505	0.0625	0.0505	0.0475				0.0865	0.1125	0.0985	0.0725	0.046
RBD-WT	0.4585	0.504	0.31	0.4005	0.266	0.2905	0.217	0.335	0.6905	0.675	0.6855	0.6245	0.627	0.66	0.6735	0.709
RBD-O	0.047	0.0485	0.0675	0.074	0.0485	0.0485	0.049	0.0475	0.119	0.2645	0.18	0.0705	0.1505	0.13	0.248	0.4535
	OD450nm
Fig. 2C and D Neutralization Data
1. Neutralization titer against WT-PV
mRNA-O	1		2		3		4		5		6		7		8			mRNA-Ctrl	1 : 200
1 : 200	42.7959	37.6425	40.3539	37.5774	35.7791	-15.7974	35.9966	24.0822	38.7332	35.1238	39.9974	33.8796	27.57	30.6915	34.4138	28.3819		1	-20.4377	-15.4548
1 : 400	24.6213	20.1551	23.2883	24.0781	34.4663	21.7969	31.5833	20.0392	18.7447	25.5136	25.3505	36.4506	25.3621	31.6234	37.3935	17.9828		2	-19.5123	-11.9058
1 :800	25.7315	19.3039	29.2913	39.3282	33.022	27.936	31.0884	20.8792	27.2762	26.9936	45.734	48.6318	36.2048	32.0025	27.4817	18.0275		3	-6.36574	-10.47
1 : 1600	31.1745	24.7075	37.8121	38.2084	39.0625	25.8736	40.8378	17.6272	27.3071	30.0659	48.4571	36.3506	43.0481	29.0879	33.8633	16.8207		4	3.87155	19.7333
1 : 3200	26.6272	25.9681	27.2011	32.0083	34.4216	38.2378	30.1612	6.7517	27.0588	21.591	40.19	33.9032	40.6193	30.9258	28.1614	7.89041		5	-22.0263	-29.4549
1 : 6400	25.3322	27.3254	37.277	30.1339	34.3765	43.1308	29.0556	8.8988	28.8381	29.2438	37.3883	34.471	23.3406	22.0771	21.0338	20.238
1 : 12800	21.7024	16.4384	46.9429	22.7045	36.9083	18.5398	42.3349	9.79548	21.6626	19.1791	28.4366	14.1135	23.0082	12.3246	18.4978	19.3964
1 : 25600	42.7853	44.0689	27.966	26.9852	35.1077	16.8833	71.2292	21.7228	32.2264	19.2962	21.3494	15.2009	10.5308	-4.06782	23.0184	16.8268
Neutralization percentage
mRNA-WT	1		2		3		4		5		6		7		8
1 : 200	99.9869	99.922	99.1299	99.4917	99.903	100.007	94.9923	93.6125	96.8267	100.008	96.1306	96.6825	92.1578	93.1717	95.7547	96.1434
1 : 400	98.3503	98.6501	93.6807	94.8876	98.2201	98.4131	79.7616	78.5272	98.9556	99.3345	85.7225	89.0252	77.8974	77.1177	79.2799	83.8272
1 :800	86.8606	86.4027	80.38	81.5578	90.6411	89.8406	66.5123	57.472	94.9759	92.0004	74.1809	75.6987	71.0716	64.4968	71.5788	70.0659
1 : 1600	73.0583	68.1286	71.9412	67.9571	78.241	72.7928	51.6089	42.306	82.3783	83.5482	62.3171	64.9072	66.3258	64.6557	54.5232	62.0858		Endpoint titer
1 : 3200	64.5777	59.1741	55.2582	51.0305	58.7261	58.6863	38.6964	21.7335	69.8623	73.8896	54.3466	59.249	58.6691	54.8293	53.102	42.1579
1 : 6400	39.136	47.74	44.2296	36.7983	53.4048	53.6857	36.3059	20.989	48.1253	55.3928	45.2232	34.3076	36.2781	33.5877	28.8416	34.7967
1 : 12800	33.925	47.155	37.126	46.751	48.9374	41.5689	21.0545	16.7844	34.1134	48.8907	33.4974	28.6742	28.2643	30.3608	26.3595	31.0284
1 : 25600	47.6345	44.0533	42.6665	44.2013	48.0821	38.0914	34.5135	14.4548	27.1871	44.7786	26.8336	16.6072	29.865	10.7742	37.4476	35.542
Neutralization percentage
2. Neutralization titer against Delta-PV
mRNA-O	1		2		3		4		5		6		7		8			mRNA-Ctrl	1 : 200
1 : 200	5.7048	10.5663	19.8977	8.28386	-6.97922	-4.86657	-3.38819	-5.20278	27.5479	30.0146	35.9846	38.3004	18.1342	28.241	26.1157	31.61		1	-27.3974	-24.8798
1 : 400	-1.8812	19.0112	36.4446	17.9458	8.67157	7.65721	7.49459	-4.07635	38.5913	45.83	39.9421	44.2649	40.4735	41.8662	38.4685	25.4035		2	-27.8574	5.92368
1 :800	24.8975	40.3008	44.5628	34.9877	34.2561	31.2784	27.2586	22.2393	38.7217	46.0459	53.7062	53.7693	49.1444	42.9458	47.9833	35.8061		3	5.70445	8.02433
1 : 1600	15.0262	31.8979	51.9676	39.6837	28.6326	37.7818	26.5547	41.3256	40.5531	45.1611	55.4681	55.799	41.744	56.4996	43.4093	52.2538		4	13.3829	7.28937
1 : 3200	17.6501	32.2756	40.8282	28.253	26.6968	30.296	31.1916	3.44335	36.1586	45.0058	57.4403	52.2994	43.0765	47.2771	47.85	27.3115		5	-16.4143	-1.44206
1 : 6400	16.4765	33.402	34.8494	17.5128	41.7935	37.9473	27.3306	0.16135	30.3604	45.2784	47.2671	49.9369	49.7106	45.4782	47.4411	31.3575
1 : 12800	9.34686	31.9265	3.98368	3.32651	26.2004	20.0904	-8.91447	-12.3734	19.1623	30.2905	25.5466	29.4133	37.5778	32.2273	22.197	11.9188
1 : 25600	-25.4285	-9.4319	-15.8867	-13.5552	-21.8627	-20.7649	-28.1649	-37.5259	-13.8869	-13.5097	-8.51141	-16.6243	-8.44232	11.7918	4.57109	-13.5781
Neutralization percentage
mRNA-WT	1		2		3		4		5		6		7		8
1 : 200	99.147	98.5672	97.8305	97.2515	99.3241	99.4644	93.7497	92.901	99.847	99.8476	88.9231	89.4805	81.4395	81.6691	96.78	96.3652
1 : 400	93.119	91.1354	87.803	84.5751	95.6187	95.3432	80.1462	78.8266	98.5084	98.3572	74.9966	73.9154	58.1292	59.5911	84.0692	83.6333
1 :800	77.1176	74.7201	70.0577	63.4162	84.4741	83.36	70.0145	57.382	91.7755	91.9228	65.5984	65.3561	50.9581	39.4376	67.896	64.4793		Endpoint titer
1 : 1600	60.4782	61.4073	48.6139	38.9843	71.4697	72.1831	57.7955	39.8123	76.4223	81.3503	57.9352	64.5149	40.5211	38.245	51.6356	42.2361
1 : 3200	49.991	49.7579	40.7733	33.254	50.6053	51.8736	51.3502	37.3849	59.2189	74.2403	51.1399	58.6663	41.7917	34.3169	42.0876	34.4312
1 : 6400	44.797	34.7908	29.8563	29.139	40.1364	36.9855	42.3625	27.2475	53.8859	52.5412	54.2579	55.3584	40.7787	37.779	43.0238	28.998
1 : 12800	0.476778	27.4915	27.8113	4.44721	16.8419	22.5539	18.4925	20.9378	23.8509	26.878	36.4519	39.16	28.9445	25.8497	35.4543	16.4159
1 : 25600	-5.40426	-20.9545	-17.49	-6.49926	-7.24493	-70.7711	0.697876	-2.41303	0.0709709	10.2114	6.24772	19.0244	-18.7316	-6.32228	8.98685	-6.03426
Neutralization percentage
3. Neutralization titer against Omicron-PV
mRNA-O	1		2		3		4		5		6		7		8			mRNA-Ctrl	1 : 200
1 : 200	84.387	84.886	86.9075	86.3441	98.2964	98.5063	72.3768	74.7884	90.4324	91.3217	97.0323	97.4648	98.5136	98.2649	97.6655	97.4047		1	13.1708	8.3999
1 : 400	79.2671	66.2121	80.0176	80.9466	94.4667	93.592	61.0449	59.2619	79.196	77.6599	91.8097	91.2441	92.7509	92.7824	92.4562	91.4336		2	-1.34143	-2.08717
1 :800	68.2897	50.5954	64.7637	58.9254	86.6844	84.8577	47.7774	43.4218	62.3227	60.6071	79.2297	78.0421	81.6161	83.3331	82.0348	80.9082		3	6.64426	-2.79517
1 : 1600	59.2556	40.6065	52.1704	46.71	74.8851	72.5933	38.8998	34.366	43.0687	38.0307	61.8689	60.6066	65.7955	67.1271	66.2426	65.7711		4	19.2122	7.72064
1 : 3200	33.7021	24.5717	41.542	41.0899	57.0027	57.0673	30.5215	25.0087	31.173	26.5493	46.1641	45.387	50.2373	51.8201	52.2696	49.0223		5	8.72155	-9.77996
1 : 6400	21.8704	28.8059	35.0865	32.2984	49.6245	43.2835	19.9768	23.0801	29.1898	16.6275	29.3578	28.9899	33.5414	37.4729	35.9125	33.2764
1 : 12800	12.7462	19.9402	30.9174	26.5662	43.4361	24.1608	22.3021	19.0966	10.7437	11.0015	30.4099	22.2534	29.5575	26.3017	10.4082	10.744		Endpoint titer
1 : 25600	8.09448	15.5729	29.3329	25.2311	29.1425	15.1116	11.3794	19.8476	11.3873	16.0902	28.9168	25.7934	29.314	24.0232	18.9061	14.3637
Neutralization percentage
mRNA-WT	1		2		3		4		5		6		7		8
1 : 200	15.5292	12.049	68.1998	68.8768	25.6773	29.0404	16.0828	6.55046	27.3432	19.5879	71.2331	73.457	30.8601	24.5081	27.0341	33.9437
1 : 400	26.0341	25.3302	48.7567	43.3015	13.6932	26.6236	16.5962	1.52209	18.6706	7.08858	50.2583	50.3616	24.2535	12.0865	11.0467	6.97245
1 :800	24.9195	20.164	37.8864	32.6764	21.8123	24.6663	34.281	11.1312	24.85	5.81554	38.4291	34.0499	27.9326	13.4942	22.9807	12.8448
1 : 1600	31.6474	24.2012	39.3987	30.6722	28.1612	19.9499	27.4214	15.4659	13.6962	17.8209	22.0133	21.2861	24.5089	14.1232	15.8096	24.5421
1 : 3200	25.575	22.6361	35.9999	21.0877	30.0948	29.9688	22.3223	8.20062	22.9624	25.1198	29.5954	16.4059	22.4673	15.5629	13.6419	11.9659
1 : 6400	19.099	20.5483	32.1308	19.218	29.0537	30.0644	8.7423	1.71533	21.1102	19.3854	17.8453	13.3469	21.446	17.5756	19.5844	6.26547
1 : 12800	14.2603	19.3988	11.4541	22.974	13.8529	23.4697	4.05596	-9.543	15.4626	10.1565	13.2406	14.5232	28.1507	20.1502	-1.4664	0.896195
1 : 25600	12.8699	12.31	17.8314	21.1097	7.71148	11.9744	1.66437	-16.8361	9.48189	1.99642	0.666591	5.05859	25.4586	6.22369	5.89059	-11.4379
Neutralization percentage

## Sheet: Fig 3
Fig. 3B and C. Neutralization Data
1. Neutralization titer of RBD-WT+WT+WT mRNA
Week 4
WT-PV									Delta-PV								Omicron-PV
	1		2		3		4		1		2		3		4		1		2		3		4
1 : 200	96.8267	100.008	96.1306	96.6825	92.1578	93.1717	95.7547	96.1434	99.847	99.8476	88.9231	89.4805	81.4395	81.6691	96.78	96.3652	27.3432	19.5879	71.2331	73.457	30.8601	24.5081	27.0341	33.9437
1 : 400	98.9556	99.3345	85.7225	89.0252	77.8974	77.1177	79.2799	83.8272	98.5084	98.3572	74.9966	73.9154	58.1292	59.5911	84.0692	83.6333	18.6706	7.08858	50.2583	50.3616	24.2535	12.0865	11.0467	6.97245		Endpoint titer
1 :800	94.9759	92.0004	74.1809	75.6987	71.0716	64.4968	71.5788	70.0659	91.7755	91.9228	65.5984	65.3561	50.9581	39.4376	67.896	64.4793	24.85	5.81554	38.4291	34.0499	27.9326	13.4942	22.9807	12.8448
1 : 1600	82.3783	83.5482	62.3171	64.9072	66.3258	64.6557	54.5232	62.0858	76.4223	81.3503	57.9352	64.5149	40.5211	38.245	51.6356	42.2361	13.6962	17.8209	22.0133	21.2861	24.5089	14.1232	15.8096	24.5421
1 : 3200	69.8623	73.8896	54.3466	59.249	58.6691	54.8293	53.102	42.1579	59.2189	74.2403	51.1399	58.6663	41.7917	34.3169	42.0876	34.4312	22.9624	25.1198	29.5954	16.4059	22.4673	15.5629	13.6419	11.9659
1 : 6400	48.1253	55.3928	45.2232	34.3076	36.2781	33.5877	28.8416	34.7967	53.8859	52.5412	54.2579	55.3584	40.7787	37.779	43.0238	28.998	21.1102	19.3854	17.8453	13.3469	21.446	17.5756	19.5844	6.26547
1 : 12800	34.1134	48.8907	33.4974	28.6742	28.2643	30.3608	26.3595	31.0284	23.8509	26.878	36.4519	39.16	28.9445	25.8497	35.4543	16.4159	15.4626	10.1565	13.2406	14.5232	28.1507	20.1502	-1.4664	0.896195
1 : 25600	27.1871	44.7786	26.8336	16.6072	29.865	10.7742	37.4476	35.542	0.0709709	10.2114	6.24772	19.0244	-18.7316	-6.32228	8.98685	-6.03426	9.48189	1.99642	0.666591	5.05859	25.4586	6.22369	5.89059	-11.4379
Week 8
WT-PV									Delta-PV								Omicron-PV
	1		2		3		4		1		2		3		4		1		2		3		4
1 : 200	99.9172	99.9427	100.019	100.022	100.022	99.6097	97.0036	97.2983	100.083	100.092	100.094	100.097	99.9666	99.9924	99.8517	99.8863	18.412	15.1293	98.818	99.418	87.0093	86.8893	46.6913	39.4602
1 : 400	97.1502	96.2565	99.6384	98.5376	98.7591	99.2051	88.5767	86.0949	99.8189	99.7011	100.093	100.091	99.319	99.4831	98.6907	98.9233	23.5165	8.82526	93.2809	94.8149	62.959	56.289	23.251	9.12593
1 :800	86.552	87.6209	97.0163	96.0144	88.0367	89.6934	75.1335	70.0487	96.7531	98.0548	99.9549	100.016	95.442	95.2509	92.5168	91.7226	6.28075	-1.17895	79.728	80.25	33.9442	38.1362	4.8431	10.8378
1 : 1600	72.2375	72.9607	86.9184	84.8826	76.8524	78.0296	67.5812	61.128	81.3224	79.951	98.9913	98.9685	77.6869	77.5351	64.3175	54.2022	-1.67307	-9.27695	50.4499	44.0168	24.2214	16.7298	30.8499	0.592214
1 : 3200	62.6254	59.9174	76.5433	74.1395	65.5709	66.3196	54.2846	40.0513	50.6546	58.0663	92.549	91.487	67.5657	59.1148	36.0837	39.7316	0.812583	-7.07691	22.2048	19.241	11.5194	1.37012	7.59156	-17.9644
1 : 6400	41.8944	45.9867	58.2718	55.0938	52.8334	52.2281	42.3181	32.1262	26.4642	42.8836	74.7072	71.1016	48.7263	41.3087	26.7684	27.4418	-5.61189	-4.21804	12.6423	15.8543	13.8714	-8.04142	-11.847	-14.7853
1 : 12800	28.2792	30.5507	46.7514	43.8968	41.4213	35.9812	33.6268	33.0788	22.2256	18.1651	53.8124	31.3381	30.6173	17.9143	17.8264	-2.41724	-4.38503	-0.327588	-9.36227	3.46523	-3.57108	-26.6542	8.06606	-20.3273
1 : 25600	38.4965	44.577	44.4256	43.0174	34.9028	41.1919	29.0406	29.4022	18.5215	10.5512	31.8287	23.7606	10.09	-10.9959	-1.08154	-1.71451	-1.9783	-8.23943	-12.7349	16.2982	-6.22417	-32.7807	-19.8684	-26.2367
	Neutralization percentage
2. Neutralization titer of RBD-WT+WT+O mRNA
Week 4
WT-PV									Delta-PV								Omicron-PV
	1		2		3		4		1		2		3		4		1		2		3		4
1 : 200	99.9869	99.922	99.1299	99.4917	99.903	100.007	94.9923	93.6125	99.147	98.5672	97.8305	97.2515	99.3241	99.4644	93.7497	92.901	15.5292	12.049	68.1998	68.8768	25.6773	29.0404	16.0828	6.55046
1 : 400	98.3503	98.6501	93.6807	94.8876	98.2201	98.4131	79.7616	78.5272	93.119	91.1354	87.803	84.5751	95.6187	95.3432	80.1462	78.8266	26.0341	25.3302	48.7567	43.3015	13.6932	26.6236	16.5962	1.52209
1 :800	86.8606	86.4027	80.38	81.5578	90.6411	89.8406	66.5123	57.472	77.1176	74.7201	70.0577	63.4162	84.4741	83.36	70.0145	57.382	24.9195	20.164	37.8864	32.6764	21.8123	24.6663	34.281	11.1312
1 : 1600	73.0583	68.1286	71.9412	67.9571	78.241	72.7928	51.6089	42.306	60.4782	61.4073	48.6139	38.9843	71.4697	72.1831	57.7955	39.8123	31.6474	24.2012	39.3987	30.6722	28.1612	19.9499	27.4214	15.4659
1 : 3200	64.5777	59.1741	55.2582	51.0305	58.7261	58.6863	38.6964	21.7335	49.991	49.7579	40.7733	33.254	50.6053	51.8736	51.3502	37.3849	25.575	22.6361	35.9999	21.0877	30.0948	29.9688	22.3223	8.20062
1 : 6400	39.136	47.74	44.2296	36.7983	53.4048	53.6857	36.3059	20.989	44.797	34.7908	29.8563	29.139	40.1364	36.9855	42.3625	27.2475	19.099	20.5483	32.1308	19.218	29.0537	30.0644	8.7423	1.71533
1 : 12800	33.925	47.155	37.126	46.751	48.9374	41.5689	21.0545	16.7844	0.476778	27.4915	27.8113	4.44721	16.8419	22.5539	18.4925	20.9378	14.2603	19.3988	11.4541	22.974	13.8529	23.4697	4.05596	-9.543
1 : 25600	47.6345	44.0533	42.6665	44.2013	48.0821	38.0914	34.5135	14.4548	-5.40426	-20.9545	-17.49	-6.49926	-7.24493	-70.7711	0.697876	-2.41303	12.8699	12.31	17.8314	21.1097	7.71148	11.9744	1.66437	-16.8361
Week 8
WT-PV									Delta-PV								Omicron-PV
	1		2		3		4		1		2		3		4		1		2		3		4
1 : 200	99.7666	99.8986	95.7651	99.2337	99.6965	99.8769	100.006	99.9705	99.4925	99.7173	100.069	100.067	100.065	100.071	100.068	100.048	10.4178	20.3128	99.8376	99.8242	86.4511	89.4595	91.3943	91.8165
1 : 400	97.5078	97.4075	99.4943	99.2437	94.4218	96.0291	98.0925	97.867	97.0056	95.7852	99.9977	99.9926	99.5937	99.6612	99.9328	99.869	28.7446	15.966	98.7926	98.8065	70.2764	69.1151	82.1637	82.5356
1 :800	90.0143	88.1113	93.1036	89.904	76.4827	75.7074	87.839	87.4396	81.2558	83.0063	99.1638	99.1892	93.3663	94.1172	99.4016	99.5662	13.9652	19.0956	94.4769	94.3147	50.1119	51.6111	65.5031	63.1475
1 : 1600	75.2446	66.2976	80.2954	78.4074	66.7454	66.8506	73.6791	76.6163	59.1633	61.4077	95.9602	95.3781	76.19	73.5104	95.8158	95.7862	18.4561	1.98552	83.0999	81.5428	29.6	42.9663	54.1888	50.3292		Endpoint titer
1 : 3200	61.9786	63.1916	63.5308	67.6092	54.3582	50.4503	59.683	60.1024	40.5916	49.4789	80.3958	82.5535	64.0031	57.1297	82.0285	77.2733	7.67786	13.3769	61.4497	56.9402	29.3171	27.0597	38.711	37.7972
1 : 6400	50.6608	51.8287	60.6337	52.0642	51.0969	42.4205	53.2772	55.0733	22.8498	39.592	64.6813	61.5022	42.3162	28.4956	62.5475	57.3582	7.19201	3.09412	39.5989	39.0666	29.9508	17.3599	32.0713	16.6405
1 : 12800	34.5829	37.3163	44.0011	35.5169	26.7804	33.6305	37.6037	37.3347	13.4053	8.09655	39.2259	36.0618	20.1458	21.0042	40.3096	35.22	-7.30641	6.94693	43.4019	23.3926	30.4932	43.8007	35.8586	24.9598
1 : 25600	30.7568	41.3395	43.3428	39.8626	17.982	16.6454	37.1843	39.5702	11.4974	15.065	36.3271	29.1188	19.7236	0.783274	18.0141	4.41265	-1.48292	-5.02412	26.4489	19.2861	19.8059	23.5314	16.9018	15.3988
	Neutralization percentage
3. Neutralization titer of RBD-O+O+O mRNA
Week 4
WT-PV																	Delta-PV																Omicron-PV
	1		2		3		4		5		6		7		8		1		2		3		4		5		6		7		8		1		2		3		4		5		6		7		8
1 : 200	42.7959	37.6425	40.3539	37.5774	35.7791	-15.7974	35.9966	24.0822	38.7332	35.1238	39.9974	33.8796	27.57	30.6915	34.4138	28.3819	5.7048	10.5663	19.8977	8.28386	-6.97922	-4.86657	-3.38819	-5.20278	27.5479	30.0146	35.9846	38.3004	18.1342	28.241	26.1157	31.61	84.387	84.886	86.9075	86.3441	98.2964	98.5063	72.3768	74.7884	90.4324	91.3217	97.0323	97.4648	98.5136	98.2649	97.6655	97.4047
1 : 400	24.6213	20.1551	23.2883	24.0781	34.4663	21.7969	31.5833	20.0392	18.7447	25.5136	25.3505	36.4506	25.3621	31.6234	37.3935	17.9828	-1.8812	19.0112	36.4446	17.9458	8.67157	7.65721	7.49459	-4.07635	38.5913	45.83	39.9421	44.2649	40.4735	41.8662	38.4685	25.4035	79.2671	66.2121	80.0176	80.9466	94.4667	93.592	61.0449	59.2619	79.196	77.6599	91.8097	91.2441	92.7509	92.7824	92.4562	91.4336
1 :800	25.7315	19.3039	29.2913	39.3282	33.022	27.936	31.0884	20.8792	27.2762	26.9936	45.734	48.6318	36.2048	32.0025	27.4817	18.0275	24.8975	40.3008	44.5628	34.9877	34.2561	31.2784	27.2586	22.2393	38.7217	46.0459	53.7062	53.7693	49.1444	42.9458	47.9833	35.8061	68.2897	50.5954	64.7637	58.9254	86.6844	84.8577	47.7774	43.4218	62.3227	60.6071	79.2297	78.0421	81.6161	83.3331	82.0348	80.9082
1 : 1600	31.1745	24.7075	37.8121	38.2084	39.0625	25.8736	40.8378	17.6272	27.3071	30.0659	48.4571	36.3506	43.0481	29.0879	33.8633	16.8207	15.0262	31.8979	51.9676	39.6837	28.6326	37.7818	26.5547	41.3256	40.5531	45.1611	55.4681	55.799	41.744	56.4996	43.4093	52.2538	59.2556	40.6065	52.1704	46.71	74.8851	72.5933	38.8998	34.366	43.0687	38.0307	61.8689	60.6066	65.7955	67.1271	66.2426	65.7711
1 : 3200	26.6272	25.9681	27.2011	32.0083	34.4216	38.2378	30.1612	6.7517	27.0588	21.591	40.19	33.9032	40.6193	30.9258	28.1614	7.89041	17.6501	32.2756	40.8282	28.253	26.6968	30.296	31.1916	3.44335	36.1586	45.0058	57.4403	52.2994	43.0765	47.2771	47.85	27.3115	33.7021	24.5717	41.542	41.0899	57.0027	57.0673	30.5215	25.0087	31.173	26.5493	46.1641	45.387	50.2373	51.8201	52.2696	49.0223
1 : 6400	25.3322	27.3254	37.277	30.1339	34.3765	43.1308	29.0556	8.8988	28.8381	29.2438	37.3883	34.471	23.3406	22.0771	21.0338	20.238	16.4765	33.402	34.8494	17.5128	41.7935	37.9473	27.3306	0.16135	30.3604	45.2784	47.2671	49.9369	49.7106	45.4782	47.4411	31.3575	21.8704	28.8059	35.0865	32.2984	49.6245	43.2835	19.9768	23.0801	29.1898	16.6275	29.3578	28.9899	33.5414	37.4729	35.9125	33.2764
1 : 12800	21.7024	16.4384	46.9429	22.7045	36.9083	18.5398	42.3349	9.79548	21.6626	19.1791	28.4366	14.1135	23.0082	12.3246	18.4978	19.3964	9.34686	31.9265	3.98368	3.32651	26.2004	20.0904	-8.91447	-12.3734	19.1623	30.2905	25.5466	29.4133	37.5778	32.2273	22.197	11.9188	12.7462	19.9402	30.9174	26.5662	43.4361	24.1608	22.3021	19.0966	10.7437	11.0015	30.4099	22.2534	29.5575	26.3017	10.4082	10.744
1 : 25600	42.7853	44.0689	27.966	26.9852	35.1077	16.8833	71.2292	21.7228	32.2264	19.2962	21.3494	15.2009	10.5308	-4.06782	23.0184	16.8268	-25.4285	-9.4319	-15.8867	-13.5552	-21.8627	-20.7649	-28.1649	-37.5259	-13.8869	-13.5097	-8.51141	-16.6243	-8.44232	11.7918	4.57109	-13.5781	8.09448	15.5729	29.3329	25.2311	29.1425	15.1116	11.3794	19.8476	11.3873	16.0902	28.9168	25.7934	29.314	24.0232	18.9061	14.3637
Week 8
WT-PV																	Delta-PV																Omicron-PV
	1		2		3		4		5		6		7		8		1		2		3		4		5		6		7		8		1		2		3		4		5		6		7		8
1 : 200	36.8911	46.4094	51.4132	48.8286	16.858	22.707	23.1542	36.87	43.2152	33.6874	69.8767	62.9497	45.3552	35.6844	55.3188	51.4748	15.0484	-2.5293	56.2516	52.1295	0.416809	-2.27106	17.3552	-1.48166	27.3884	2.96172	77.7247	74.4318	32.4062	46.5421	39.3515	26.8433	100.025	99.9661	100.028	100.044	100.011	100.021	100.042	100.023	97.8774	98.1756	100.049	100.052	100.043	100.038	100.045	100.034
1 : 400	16.7911	24.0874	48.2651	44.5783	43.9937	32.7007	28.3095	29.8624	30.2971	28.1572	57.7803	53.404	34.8235	27.4891	47.245	46.4876	14.3591	-8.92822	31.4464	51.2591	18.7823	-36.075	28.4138	0.368423	23.7333	11.8839	67.3702	63.6394	45.6205	39.8672	35.8128	18.1393	99.1828	99.4719	100.007	100.031	99.6146	99.6425	99.9869	99.9548	90.7101	91.5081	100.04	100.052	99.7678	99.9224	99.9904	99.9323
1 :800	12.5302	16.4812	44.3494	29.8836	41.2013	35.4016	37.2256	35.1551	-4.91694	24.0595	53.4433	31.9226	36.3525	44.4799	42.7973	25.4457	4.71827	23.9433	48.9355	42.8824	31.703	20.6819	38.2074	20.7455	14.9868	19.0391	63.6857	58.5111	46.3446	35.5935	39.9444	21.0013	96.2727	96.6493	99.9123	99.9184	97.4983	97.6325	99.6997	99.7786	76.8787	74.6357	99.9159	99.9379	99.1614	99.0494	99.408	99.2573
1 : 1600	7.95948	14.4459	37.2397	34.2289	38.9405	34.8205	37.6588	19.2913	16.9646	25.5671	19.9512	34.9378	40.3001	30.8473	15.4105	28.4037	8.22599	16.6071	53.5664	30.638	33.3264	29.1206	39.6155	32.2407	9.84875	16.3838	48.5032	45.4927	46.4637	28.2044	37.9801	25.9201	86.7506	89.7599	98.6748	98.3653	90.8169	90.7644	98.4631	98.6644	52.7417	45.2116	99.3258	99.3998	95.0463	94.5862	96.7875	96.5976
1 : 3200	1.01181	26.6333	35.303	32.6443	27.3235	24.4219	17.8862	17.6573	-8.48229	7.52248	29.7362	4.47871	33.1337	28.6573	31.2188	22.1876	7.57468	-22.2773	38.7549	33.7624	43.6767	29.194	48.9611	40.6974	7.09122	14.7322	41.3882	41.6803	37.2321	35.2503	49.2751	20.2119	67.4315	73.0966	88.4776	86.7846	74.5854	70.4365	94.0751	94.2216	23.1962	22.2359	95.3123	95.144	81.4706	81.9919	90.0287	87.2351
1 : 6400	-12.9364	12.0161	21.0449	24.1332	22.7246	22.7176	16.4319	18.432	-11.1652	-9.81125	7.26883	-2.02679	29.4469	30.34	22.3054	38.0494	7.76768	13.8611	40.2505	10.032	34.4431	30.2264	31.7405	15.7275	14.6865	21.9582	29.01	41.5906	46.541	26.2754	43.5065	18.0131	42.2714	64.0158	73.5814	70.1554	56.4064	53.8942	86.3584	84.5795	8.14323	19.8771	82.9927	83.7774	62.3763	58.5776	72.9931	68.8518
1 : 12800	-22.9547	1.36747	7.47001	19.8089	26.3763	23.7	12.238	21.7633	-16.8383	-17.3635	9.95534	-6.86038	10.2411	11.9738	-2.20899	-10.5258	-11.5525	-15.3342	36.0811	8.14335	16.0373	14.9049	24.4386	1.48348	-7.29757	2.5004	20.9278	30.747	35.5952	8.52139	36.3769	15.2164	13.3867	38.0601	45.851	49.4287	46.4459	34.5783	74.0128	62.459	-14.6456	-20.8578	57.8377	58.9525	32.9242	31.3277	50.1797	41.5412
1 : 25600	-9.38681	-2.82297	-8.64028	-14.7393	6.33965	-3.4709	-18.979	-8.64028	-42.6782	-35.9512	-16.3954	-35.376	-3.82733	-31.8464	-44.1679	-17.067	-12.0983	0.293941	13.7822	-6.60787	-20.2669	-10.5907	-5.01983	-1.73555	-13.7396	-26.9283	16.5323	18.8383	17.74	-12.7392	6.73163	-2.92762	-5.33944	19.4573	21.7866	18.904	11.3116	-1.28265	38.0398	20.3682	-18.1447	-14.195	31.4077	21.8476	7.4033	10.1887	21.3961	10.3161
	Neutralization percentage
[truncated: 1 more columns]

## Sheet: Fig 4
Fig. 4B Flow Cytometry Data
stimulated by WT-RBD	IFN-Y	IL-2	TNF-a			stimulated by Omicron-RBD	IFN-Y	IL-2	TNF-a
Ctrl-1	0.012	0.012	0.022			Ctrl-1	0.00525	0.013	0.017
Ctrl-2	0.0074	0.012	0.00925			Ctrl-2	0.00304	0.013	0.014
Ctrl-3	0.00589	0.012	0.022			Ctrl-3	0.00638	0.00425	0.012
RBD-WT+WT+WT-1	0.2	0.27	0.22			RBD-WT+WT+WT-1	0.076	0.17	0.13
RBD-WT+WT+WT-2	0.055	0.22	0.18			RBD-WT+WT+WT-2	0.069	0.21	0.14
RBD-WT+WT+WT-3	0.022	0.096	0.087			RBD-WT+WT+WT-3	0.018	0.11	0.11
RBD-WT+WT+O-1	0.13	0.23	0.18			RBD-WT+WT+O-1	0.078	0.18	0.15
RBD-WT+WT+O-2	0.075	0.11	0.096			RBD-WT+WT+O-2	0.031	0.11	0.077
RBD-WT+WT+O-3	0.05	0.18	0.12			RBD-WT+WT+O-3	0.048	0.17	0.12
RBD-O+O+O-1	0.04	0.11	0.089			RBD-O+O+O-1	0.018	0.1	0.089
RBD-O+O+O-2	0.015	0.043	0.046			RBD-O+O+O-2	0.014	0.062	0.061
RBD-O+O+O-3	0.051	0.23	0.17			RBD-O+O+O-3	0.063	0.22	0.25

## Sheet: Sup 1
Sup Fig.1 original files for Bioluminescence imaging
									6h				12h
									24h				48h
